# Supplementary material for: Identification of Candidate Gene-Based Markers for Girth Growth in Rubber Trees
Source: Plants (Basel). 2021 Jul 14;10(7):1440. doi: 10.3390/plants10071440 (PMC8309273; doi:10.3390/plants10071440)
Supplement: Supplementary file 1 [file plants-10-01440-s001.zip]

Archive with 1 entries (1 files):
- plants-1287724-supplementary.pdf
